# Supplementary material for: The complete mitochondrial genome and phylogenetic analysis of Lotus corniculatus (Fabaceae, Papilionoideae)
Source: Front Plant Sci. 2025 Mar 11;16:1555595. doi: 10.3389/fpls.2025.1555595 (PMC11933009; doi:10.3389/fpls.2025.1555595)
Supplement: Supplementary file 1 [file Table1.xlsx]

## Sheet: Table S1
Table S1. GenBank accession numbers of plant mitogenomes sampled in this study
Name	Family	Subfamily	Genus	GenBank accessions	Size (bp)
Ammopiptanthus mongolicus	Fabaceae	Papilionoideae	Ammopiptanthus	MG011535.1	344607
Ammopiptanthus nanus	Fabaceae	Papilionoideae	Ammopiptanthus	MH127920.1	339352
Apios americana	Fabaceae	Papilionoideae	Apios	MW448463.1	434145
Arachis hypogaea	Fabaceae	Papilionoideae	Arachis	MW448460.1	592341
Astragalus complanatus	Fabaceae	Papilionoideae	Astragalus	NC_065024.1	416511
Delonix regia	Fabaceae	Caesalpinioideae	Delonix	NC_086846.1	840789
Gleditsia sinensis	Fabaceae	Caesalpinioideae	Gleditsia	NC_058235.1	594121
Glycine max	Fabaceae	Papilionoideae	Glycine	NC_020455.1	402558
Glycine soja	Fabaceae	Papilionoideae	Glycine	NC_039768.1	402545
Glycyrrhiza glabra	Fabaceae	Papilionoideae	Glycyrrhiza	MW448466.1	440064
Glycyrrhiza uralensis	Fabaceae	Papilionoideae	Glycyrrhiza	MZ066515.1	462781
Haematoxylum brasiletto	Fabaceae	Caesalpinioideae	Haematoxylum	NC_045040.1	631094
Leucaena leucocephala	Fabaceae	Caesalpinioideae	Leucaena	NC_086809.1	785831
Leucaena trichandra	Fabaceae	Caesalpinioideae	Leucaena	NC_039738.1	722009
Lotus corniculatus	Fabaceae	Papilionoideae	Lotus	PP706441	401301	This study
Lotus japonicus	Fabaceae	Papilionoideae	Lotus	NC_016743.2	380861
Lupinus albus	Fabaceae	Papilionoideae	Lupinus	MW448461.1	405579
Medicago polymorpha	Fabaceae	Papilionoideae	Medicago	MW971561.1	287636
Medicago sativa	Fabaceae	Papilionoideae	Medicago	NC_068105.1	290285
Medicago truncatula	Fabaceae	Papilionoideae	Medicago	NC_029641.1	271618
Millettia pinnata	Fabaceae	Papilionoideae	Millettia	NC_016742.1	425718
Oxytropis arctobia	Fabaceae	Papilionoideae	Oxytropis	OP345445.1	343007
Oxytropis splendens	Fabaceae	Papilionoideae	Oxytropis	OP345444.1	361579
Pisum fulvum	Fabaceae	Papilionoideae	Pisum	ON186758.1	379906
Pisum sativum	Fabaceae	Papilionoideae	Pisum	NC_068896.1	363799
Senna occidentalis	Fabaceae	Caesalpinioideae	Senna	NC_038221.1	447106
Senna tora	Fabaceae	Caesalpinioideae	Senna	NC_038053.1	566589
Trifolium aureum	Fabaceae	Papilionoideae	Trifolium	NC_048502.1	294911
Trifolium meduseum	Fabaceae	Papilionoideae	Trifolium	NC_048500.1	348724
Trifolium pratense	Fabaceae	Papilionoideae	Trifolium	NC_048499.1	301823
Vicia faba	Fabaceae	Papilionoideae	Vicia	KC189947.1	588000
Vigna radiata	Fabaceae	Papilionoideae	Vigna	NC_015121.1	401262
Vigna unguiculata	Fabaceae	Papilionoideae	Vigna	MW448464.1	383314
Oryza sativa	Poaceae	Oryzoideae	Oryza	NC_011033.1	490520	Outgroups
Arabidopsis thaliana	Brassicaceae	Camelineae	Arabidopsis	NC_037304.1	367808

## Sheet: Table S2
Table S2 The start codon and stop codon information of Lotus corniculatus mitochondrial gene
Group of genes	Gene name	Length	Start codon	Stop codon	Amino acid
ATP synthase	atp1	1518	ATG	TAA	506
	atp4	588	ATG	TAA	196
	atp6	720	ATG	CAA(TAA)	240
	atp8	483	ATG	TAA	161
	atp9	225	ATG	TAA	75
	atp9	225	ATG	TAA	75
Cytohrome c biogenesis	ccmB	621	ATG	TGA	207
	ccmC	723	ATG	TAG	241
	ccmFc	1161	ATG	CGA(TGA)	387
	ccmFn	1737	ATG	TGA	579
Ubichinol cytochrome c reductase	cob	1185	ATG	TGA	395
Cytochrome c oxidase	cox1	1584	ATG	TAA	528
	cox2	774	ATG	TGA	258
	cox3	798	ATG	TGA	266
Maturases	matR	1980	ATG	TAG	660
Transport membrance protein	mttB	774	ATG	TAG	258
NADH dehydrogenase	nad1	978	ACG(ATG)	TAA	326
	nad2	1467	ATG	TAA	489
	nad3	357	ATG	TAA	119
	nad4	1488	ATG	TGA	496
	nad4L	303	ACG(ATG)	TAA	101
	nad5	2010	ATG	TAA	670
	nad6	618	ATG	TAA	206
	nad7	1185	ATG	TAG	395
	nad9	573	ATG	TAA	191
Ribosomal proteins (LSU)	rpl16	516	ATG	TAA	172
	rpl5	558	ATG	TAA	186
Ribosomal proteins (SSU)	rps10	363	ACG(ATG)	TGA	121
	rps12	378	ATG	TGA	126
	rps14	303	ATG	TAG	101
	rps3	1692	ATG	TAG	564
	rps4	1077	ATG	TAA	359
Ribosomal RNAs	rrn18	1999
	rrn26	3146
	rrn5	121
Transfer RNAs	trnA-TGC	65
	trnC-GCA	71
	trnD-GTC	74
	trnE-TTC	72
	trnF-GAA	74
	trnG-GCC	72
	trnH-GTG	74
	trnK-TTT	73
	trnM-CAT	77
	trnM-CAT	74
	trnM-CAT	73
	trnN-GTT	72
	trnN-GTT	72
	trnP-TGG	75
	trnQ-TTG	72
	trnS-GCT	88
	trnW-CCA	74
	trnY-GTA	83

## Sheet: Table S3
Table S3 Size of introns and exons in split genes in Lotus corniculatus mitogenome
Gene Name	Sequence type	Start	End	Strand	Length
atp1	exon1	13284	14801	+	1518
atp4	exon1	83357	83944	-	588
atp6	exon1	36593	37312	-	720
atp8	exon1	344131	344613	-	483
atp9	exon1	168682	168906	-	225
atp9-2	exon1	280805	281029	+	225
ccmB	exon1	335898	336518	+	621
ccmC	exon1	116900	117622	-	723
ccmFc	intron	166146	167107	-	962
ccmFc	exon1	167108	167718	-	611
ccmFc	exon2	165596	166145	-	550
ccmFn	exon1	73023	74759	+	1737
cob	exon1	60111	61295	-	1185
cox1	exon1	1	1584	+	1584
cox2	exon1	391188	391961	-	774
cox3	exon1	342213	343010	-	798
matR	exon1	239964	241943	+	1980
mttB	exon1	212447	213220	-	774
nad1	exon1	189465	189851	-	387
nad1	exon2	3065	3145	+	81
nad1	exon3	4580	4771	+	192
nad1	exon4	239258	239316	+	59
nad1	exon5	242460	242718	+	259
nad1	intron1	189852	3064	+	-186787
nad1	intron2	3146	4579	+	1434
nad1	intron3	4772	239257	+	234486
nad1	intron4	239317	242459	+	3143
nad2	exon1	256339	256491	+	153
nad2	exon2	257735	258126	+	392
nad2	exon3	89170	89330	-	161
nad2	exon4	86883	87455	-	573
nad2	exon5	85187	85374	-	188
nad2	intron1	256492	257734	+	1243
nad2	intron2	258127	89169	+	-168957
nad2	intron3	89331	86882	+	-2448
nad2	intron4	87456	85186	+	-2269
nad3	exon1	126629	126985	-	357
nad4	exon1	19967	20427	+	461
nad4	exon2	21849	22363	+	515
nad4	exon3	25623	26045	+	423
nad4	exon4	28616	28704	+	89
nad4	intron1	20428	21848	+	1421
nad4	intron2	22364	25622	+	3259
nad4	intron3	26046	28615	+	2570
nad4L	exon1	84136	84438	-	303
nad5	exon1	269597	269826	-	230
nad5	exon2	267506	268721	-	1216
nad5	exon3	79488	79509	+	22
nad5	exon4	161934	162328	+	395
nad5	exon5	163261	163407	+	147
nad5	intron1	269827	267505	+	-2321
nad5	intron2	268722	79487	+	-189234
nad5	intron3	79510	161933	+	82424
nad5	intron4	162329	163260	+	932
nad6	exon1	200003	200620	+	618
nad7	exon1	221183	221325	+	143
nad7	exon2	222239	222307	+	69
nad7	exon3	223640	224106	+	467
nad7	exon4	225162	225405	+	244
nad7	exon5	227468	227729	+	262
nad7	intron1	221326	222238	+	913
nad7	intron2	222308	223639	+	1332
nad7	intron3	224107	225161	+	1055
nad7	intron4	225406	227467	+	2062
nad9	exon1	43423	43995	-	573
rpl16	exon1	249081	249596	-	516
rpl5	exon1	62917	63474	-	558
rps10	exon1	399779	400028	+	250
rps10	exon2	400990	401102	+	113
rps10	intron	400029	400989	+	961
rps12	exon1	126203	126580	-	378
rps14	exon1	62611	62913	-	303
rps3	intron	251105	252772	-	1668
rps3	exon1	252773	252846	-	74
rps3	exon2	249487	251104	-	1618
rps4	exon1	296633	297709	+	1077
rrn18	exon1	301961	303959	-	1999
rrn26	exon1	148803	151948	+	3146
rrn5	exon1	301668	301788	-	121
trnA-TGC	intron	64419	64458	-	40
trnA-TGC	exon1	64459	64495	-	37
trnA-TGC	exon2	64391	64418	-	28
trnC-GCA	exon1	91992	92062	-	71
trnD-GTC	exon1	18490	18563	-	74
trnE-TTC	exon1	193735	193806	+	72
trnF-GAA	exon1	49246	49319	-	74
trnG-GCC	exon1	324568	324639	+	72
trnH-GTG	exon1	333203	333276	+	74
trnK-TTT	exon1	386751	386823	+	73
trnM-CAT	exon1	53103	53179	+	77
trnM-CAT-2	exon1	152353	152426	+	74
trnM-CAT-3	exon1	194699	194771	+	73
trnN-GTT	exon1	90288	90359	-	72
trnN-GTT-2	exon1	140042	140113	-	72
trnP-TGG	exon1	48911	48985	-	75
trnQ-TTG	exon1	326174	326245	+	72
trnS-GCT	exon1	49677	49764	-	88
trnW-CCA	exon1	305781	305854	-	74
trnY-GTA	exon1	89832	89914	-	83

## Sheet: Table S4
Table S4 Microsatellite repeats in Lotus corniculatus mitogenome
SSR type	Structure of SSR Repeats	size	start	end	Location
p4	(CTAG)3	12	5970	5981	IGS(nad1,atp1)
p3	(AAG)4	12	6956	6967	IGS(nad1,atp1)
p1	(A)12	12	7600	7611	IGS(nad1,atp1)
p1	(A)11	11	18241	18251	IGS(atp1,trnD-GUC)
p1	(A)12	12	18727	18738	IGS(trnD-GUC,nad4)
p1	(T)11	11	18955	18965	IGS(trnD-GUC,nad4)
p1	(A)11	11	21106	21116	nad4(intron)
p2	(TC)5	10	21361	21370	nad4(intron)
p3	(TGT)4	12	23024	23035	nad4(intron)
p1	(A)10	10	25515	25524	nad4(intron)
p1	(A)13	13	28013	28025	nad4(intron)
p6	(ATCAAA)3	18	35906	35923	IGS(nad4,atp6)
p4	(ATAA)3	12	36571	36582	IGS(nad4,atp6)
p1	(A)10	10	39414	39423	IGS(atp6,nad9)
p4	(GGCA)3	12	40595	40606	IGS(atp6,nad9)
p1	(A)10	10	42555	42564	IGS(atp6,nad9)
p4	(CTTT)3	12	47267	47278	IGS(nad9,trnP-UGG)
p4	(GGTT)3	12	49791	49802	IGS(trnS-GCU,trnM-CAU)
p4	(AACT)3	12	56917	56928	IGS(trnM-CAU,cob)
p4	(AGCA)3	12	57702	57713	IGS(trnM-CAU,cob)
p1	(T)10	10	59129	59138	IGS(trnM-CAU,cob)
p2	(TA)6	12	59142	59153	IGS(trnM-CAU,cob)
p2	(AT)6	12	61373	61384	IGS(cob,rps14)
p1	(T)11	11	61856	61866	IGS(cob,rps14)
p1	(A)10	10	61964	61973	IGS(cob,rps14)
p4	(TGAA)3	12	67394	67405	IGS(trnA-UGC,ccmFn)
p4	(GTCC)3	12	68111	68122	IGS(trnA-UGC,ccmFn)
p2	(AG)5	10	75797	75806	IGS(ccmFn,nad5)
p1	(T)10	10	80480	80489	IGS(nad5,atp4)
p2	(AT)5	10	86198	86207	nad2(intron)
p1	(A)10	10	87594	87603	nad2(intron)
p4	(TGAA)3	12	90131	90142	IGS(trnY-GUA,trnN-GUU)
p2	(CT)5	10	90686	90695	IGS(trnN-GUU,trnC-GCA)
p3	(GTT)4	12	101894	101905	IGS(trnC-GCA,ccmC)
p4	(AGAA)3	12	103316	103327	IGS(trnC-GCA,ccmC)
p4	(GAAG)3	12	104419	104430	IGS(trnC-GCA,ccmC)
p4	(AGGT)3	12	108842	108853	IGS(trnC-GCA,ccmC)
p3	(TCA)8	24	113296	113319	IGS(trnC-GCA,ccmC)
p1	(T)11	11	115823	115833	IGS(trnC-GCA,ccmC)
p1	(A)10	10	115872	115881	IGS(trnC-GCA,ccmC)
p4	(ACTT)3	12	122801	122812	IGS(ccmC,rps12)
p1	(A)10	10	125901	125910	IGS(ccmC,rps12)
p4	(AAAT)3	12	136432	136443	IGS(nad3,trnN-GUU)
p3	(TAC)4	12	137614	137625	IGS(nad3,trnN-GUU)
p4	(AAGA)3	12	144970	144981	IGS(trnN-GUU,rrn26)
p2	(GA)5	10	145253	145262	IGS(trnN-GUU,rrn26)
p2	(AG)5	10	155533	155542	IGS(trnM-CAU,nad5)
p1	(T)11	11	155801	155811	IGS(trnM-CAU,nad5)
p2	(TG)5	10	158776	158785	IGS(trnM-CAU,nad5)
p2	(CT)5	10	159091	159100	IGS(trnM-CAU,nad5)
p2	(CT)5	10	160015	160024	IGS(trnM-CAU,nad5)
p1	(T)10	10	160223	160232	IGS(trnM-CAU,nad5)
p4	(GTCC)3	12	164945	164956	IGS(nad5,ccmFc)
p1	(T)10	10	166381	166390	ccmFc(intron)
p3	(TAC)4	12	168404	168415	IGS(ccmFc,atp9)
p1	(T)10	10	168485	168494	IGS(ccmFc,atp9)
p2	(AT)5	10	170550	170559	IGS(atp9,nad1)
p4	(AGAA)3	12	174053	174064	IGS(atp9,nad1)
p2	(TA)5	10	176964	176973	IGS(atp9,nad1)
p4	(TATT)3	12	180981	180992	IGS(atp9,nad1)
p1	(T)12	12	189258	189269	IGS(atp9,nad1)
p1	(A)13	13	193021	193033	IGS(nad1,trnE-UUC)
p2	(AT)5	10	196502	196511	IGS(trnM-CAU,nad6)
p2	(TC)5	10	197563	197572	IGS(trnM-CAU,nad6)
p3	(GAA)4	12	198170	198181	IGS(trnM-CAU,nad6)
p3	(GAA)5	15	215234	215248	IGS(mttB,nad7)
p1	(A)11	11	215681	215691	IGS(mttB,nad7)
p1	(A)10	10	217546	217555	IGS(mttB,nad7)
p4	(TCTA)3	12	217859	217870	IGS(mttB,nad7)
p4	(GACC)3	12	221549	221560	nad7(intron)
p1	(T)10	10	225066	225075	nad7(intron)
p5	(TTTTC)3	15	230207	230221	IGS(nad7,nad1)
p2	(AT)6	12	232725	232736	IGS(nad7,nad1)
p1	(A)10	10	233767	233776	IGS(nad7,nad1)
p4	(TTCT)3	12	234397	234408	IGS(nad7,nad1)
p1	(A)11	11	234657	234667	IGS(nad7,nad1)
p1	(T)10	10	238583	238592	IGS(nad7,nad1)
p1	(T)10	10	239277	239286	nad1
p1	(T)11	11	245369	245379	IGS(nad1,rpl16)
p4	(AATA)3	12	246408	246419	IGS(nad1,rpl16)
p4	(AATG)3	12	250962	250973	rps3
p1	(T)10	10	253987	253996	IGS(rps3,nad2)
p4	(AAGA)3	12	254117	254128	IGS(rps3,nad2)
p4	(AAGG)3	12	254966	254977	IGS(rps3,nad2)
p1	(A)10	10	258271	258280	IGS(nad2,nad5)
p4	(TCCC)3	12	259857	259868	IGS(nad2,nad5)
p1	(A)10	10	262528	262537	IGS(nad2,nad5)
p2	(TC)5	10	265063	265072	IGS(nad2,nad5)
p1	(T)11	11	271542	271552	IGS(nad5,atp9)
p1	(A)11	11	279183	279193	IGS(nad5,atp9)
p4	(TTTG)3	12	279808	279819	IGS(nad5,atp9)
p1	(T)10	10	284419	284428	IGS(atp9,rps4)
p2	(AG)5	10	284984	284993	IGS(atp9,rps4)
p1	(T)11	11	285208	285218	IGS(atp9,rps4)
p1	(C)10	10	285672	285681	IGS(atp9,rps4)
p1	(A)10	10	286458	286467	IGS(atp9,rps4)
p1	(T)11	11	291972	291982	IGS(atp9,rps4)
p4	(TTGA)3	12	293972	293983	IGS(atp9,rps4)
p2	(TC)5	10	294507	294516	IGS(atp9,rps4)
p4	(AAAG)3	12	299048	299059	IGS(rps4,rrn5)
p2	(TC)5	10	301601	301610	IGS(rps4,rrn5)
p4	(ACTG)3	12	304476	304487	IGS(rrn18,trnW-CCA)
p1	(T)11	11	314302	314312	IGS(trnW-CCA,trnG-GCC)
p1	(A)10	10	316257	316266	IGS(trnW-CCA,trnG-GCC)
p2	(CT)5	10	317665	317674	IGS(trnW-CCA,trnG-GCC)
p1	(T)10	10	320613	320622	IGS(trnW-CCA,trnG-GCC)
p1	(T)11	11	328431	328441	IGS(trnQ-UUG,trnH-GUG)
p1	(A)10	10	328535	328544	IGS(trnQ-UUG,trnH-GUG)
p3	(AAG)4	12	330720	330731	IGS(trnQ-UUG,trnH-GUG)
p4	(AACC)3	12	332290	332301	IGS(trnQ-UUG,trnH-GUG)
p4	(AAGA)3	12	332326	332337	IGS(trnQ-UUG,trnH-GUG)
p4	(TATC)3	12	332476	332487	IGS(trnQ-UUG,trnH-GUG)
p4	(GATA)3	12	332488	332499	IGS(trnQ-UUG,trnH-GUG)
p1	(T)10	10	334150	334159	IGS(trnH-GUG,ccmB)
p4	(GAAA)3	12	338508	338519	IGS(ccmB,cox3)
p4	(AGAA)3	12	345250	345261	IGS(atp8,trnK-UUU)
p4	(GAAG)3	12	346353	346364	IGS(atp8,trnK-UUU)
p4	(AGGT)3	12	350776	350787	IGS(atp8,trnK-UUU)
p4	(TTAC)3	12	353912	353923	IGS(atp8,trnK-UUU)
p4	(TAAG)3	12	359181	359192	IGS(atp8,trnK-UUU)
p1	(A)10	10	368175	368184	IGS(atp8,trnK-UUU)
p4	(ATGG)3	12	379020	379031	IGS(atp8,trnK-UUU)
p2	(TC)5	10	379172	379181	IGS(atp8,trnK-UUU)
p1	(A)10	10	400066	400075	rps10(intron)

## Sheet: Table S5
Table S5 Distribution of SSRs in Lotus corniculatus mitogenome
SSR type	Repeats	Number of SSRs	Total
monomer	A/T	48	49
	C/G	1
dimer	AC/GT	1	22
	AG/CT	14
	AT/AT	7
trimer	AAC/GTT	2	9
	AAG/CTT	4
	ACT/AGT	2
	ATC/ATG	1
tetramer	AAAC/GTTT	1	42
	AAAG/CTTT	10
	AAAT/ATTT	4
	AACC/GGTT	2
	AACT/AGTT	1
	AAGC/CTTG	1
	AAGG/CCTT	3
	AAGT/ACTT	3
	AATC/ATTG	1
	AATG/ATTC	3
	ACCG/CGGT	1
	ACCT/AGGT	2
	ACGG/CCGT	2
	ACTG/AGTC	1
	AGAT/ATCT	3
	AGCT/AGCT	1
	AGGC/CCTG	1
	AGGG/CCCT	1
	ATCC/ATGG	1
pentamer	AAAAG/CTTTT	1	1
hexamer	AAAATC/ATTTTG	1	1
Total			124

## Sheet: Table S6
Table S6 Dispersed repeats in Lotus corniculatus mitogenome
The repeat length of the first part	The starting site of the first part	Type	Alignment length	Similarity	The repeat length of the second part	The starting site of the second part	E-value	Location
344858	353803	F	8946	100	102924	111869	0	IGS(atp8,trnK-UUU);IGS(trnC-GCA,ccmC)
365471	369147	F	3677	99.946	36710	40385	0	IGS(atp8,trnK-UUU);atp6
334762	335809	F	1048	99.905	78207	79254	0	IGS(trnH-GUG,ccmB);IGS(ccmFn,nad5)
169463	170023	P	562	98.932	13233	13794	0	IGS(atp9,nad1);atp1
127144	127817	P	683	87.701	33997	34673	0	IGS(nad3,trnN-GUU);IGS(nad4,atp6)
280684	281105	P	423	98.582	168605	169027	0	atp9;atp9
270068	270563	P	499	89.178	199064	199556	2.05e-174	IGS(nad5,atp9);IGS(trnM-CAU,nad6)
128611	128908	F	311	95.498	63773	64083	1.68e-135	IGS(nad3,trnN-GUU);IGS(rpl5,trnA-UGC)
226113	226308	P	196	99.49	148308	148503	3.82e-97	nad7(intron);IGS(trnN-GUU,rrn26)
363363	363589	F	240	92.5	52607	52844	8.32e-89	IGS(atp8,trnK-UUU);IGS(trnS-GCU,trnM-CAU)
189951	190118	P	168	100	148656	148823	3.01e-83	IGS(nad1,trnE-UUC);rrn26
226056	226215	P	160	100	50239	50398	8.44e-79	nad7(intron);IGS(trnS-GCU,trnM-CAU)
364998	365186	F	196	93.878	83079	83270	1.83e-75	IGS(atp8,trnK-UUU);IGS(nad5,atp4)
389681	389970	F	318	84.591	281491	281799	2.36e-74	IGS(trnK-UUU,cox2);IGS(atp9,rps4)
85124	85273	P	150	100	13017	13166	3.06e-73	nad2;IGS(nad1,atp1)
238701	238808	P	108	100	50232	50339	6.8e-50	IGS(nad7,nad1);IGS(trnS-GCU,trnM-CAU)
226115	226219	P	105	100	71079	71183	3.17e-48	nad7(intron);IGS(trnA-UGC,ccmFn)
391960	392063	F	104	100	84859	84962	1.14e-47	cox2;IGS(nad4L,nad2)
148397	148501	F	105	99.048	71079	71183	1.47e-46	IGS(trnN-GUU,rrn26);IGS(trnA-UGC,ccmFn)
238700	238801	P	102	100	71083	71184	1.47e-46	IGS(nad7,nad1);IGS(trnA-UGC,ccmFn)
71083	71183	F	101	100	50239	50339	5.3e-46	IGS(trnA-UGC,ccmFn);IGS(trnS-GCU,trnM-CAU)
238701	238801	F	101	100	226115	226215	5.3e-46	IGS(nad7,nad1);nad7(intron)
148401	148503	F	103	99.029	50239	50341	1.91e-45	IGS(trnN-GUU,rrn26);IGS(trnS-GCU,trnM-CAU)
295949	296051	P	103	99.029	63509	63610	6.85e-45	IGS(atp9,rps4);IGS(rpl5,trnA-UGC)
223306	223403	P	98	100	88259	88356	2.46e-44	nad7(intron);nad2(intron)
238701	238801	P	101	99.01	148401	148501	2.46e-44	IGS(nad7,nad1);IGS(trnN-GUU,rrn26)
176056	176151	P	96	100	10523	10618	3.19e-43	IGS(atp9,nad1);IGS(nad1,atp1)
126076	126167	F	92	100	126048	126139	5.33e-41	IGS(ccmC,rps12);IGS(ccmC,rps12)
252991	253149	F	159	85.535	167966	168117	1.15e-37	IGS(rps3,nad2);IGS(ccmFc,atp9)
400809	400887	F	79	100	238699	238777	8.99e-34	rps10(intron);IGS(nad7,nad1)
389546	389691	F	154	85.065	281303	281453	8.99e-34	IGS(trnK-UUU,cox2);IGS(atp9,rps4)
200556	200674	P	124	88.71	31048	31168	3.23e-33	nad6;IGS(nad4,atp6)
400810	400887	P	78	100	71107	71184	3.23e-33	rps10(intron);IGS(trnA-UGC,ccmFn)
31051	31168	P	121	89.256	200556	200671	3.23e-33	IGS(nad4,atp6);nad6
400811	400887	P	77	100	50263	50339	1.16e-32	rps10(intron);IGS(trnS-GCU,trnM-CAU)
117587	117663	P	77	100	79279	79355	1.16e-32	ccmC;IGS(ccmFn,nad5)
400811	400887	F	77	100	226115	226191	1.16e-32	rps10(intron);nad7(intron)
126459	126584	P	128	87.5	11945	12066	4.18e-32	rps12;IGS(nad1,atp1)
400811	400887	P	77	98.701	148425	148501	5.41e-31	rps10(intron);IGS(trnN-GUU,rrn26)
344613	344776	F	165	82.424	63477	63632	1.95e-30	atp8;IGS(rpl5,trnA-UGC)
365175	365243	F	69	98.551	83286	83354	1.52e-26	IGS(atp8,trnK-UUU);IGS(nad5,atp4)
391997	392102	F	109	87.156	44039	44146	5.45e-26	IGS(cox2,rps10);IGS(nad9,trnP-UGG)
140036	140120	F	85	91.765	90282	90366	1.96e-25	trnN-GUU;trnN-GUU
126104	126167	F	64	100	126048	126111	1.96e-25	IGS(ccmC,rps12);IGS(ccmC,rps12)
255275	255350	P	76	94.737	145911	145984	7.05e-25	IGS(rps3,nad2);IGS(trnN-GUU,rrn26)
259572	259638	P	67	98.507	231949	232014	7.05e-25	IGS(nad2,nad5);IGS(nad7,nad1)
148737	148800	F	64	98.438	84970	85033	9.12e-24	IGS(trnN-GUU,rrn26);IGS(nad4L,nad2)
189974	190037	P	64	98.438	84970	85033	9.12e-24	IGS(nad1,trnE-UUC);IGS(nad4L,nad2)
389981	390070	F	94	89.362	282195	282287	9.12e-24	IGS(trnK-UUU,cox2);IGS(atp9,rps4)
95498	95557	F	60	100	14812	14871	3.28e-23	IGS(trnC-GCA,ccmC);IGS(atp1,trnD-GUC)
302597	302659	F	63	98.413	84971	85033	3.28e-23	rrn18;IGS(nad4L,nad2)
302593	302659	F	68	95.588	148733	148800	4.24e-22	rrn18;IGS(trnN-GUU,rrn26)
302593	302659	P	68	95.588	189974	190041	4.24e-22	rrn18;IGS(nad1,trnE-UUC)
269131	269192	F	62	96.774	252187	252248	5.49e-21	nad5(intron);rps3(intron)
342345	342414	F	70	92.857	127069	127138	1.97e-20	cox3;IGS(nad3,trnN-GUU)
275008	275061	P	54	100	79359	79412	7.1e-20	IGS(nad5,atp9);IGS(ccmFn,nad5)
44045	44106	P	62	95.161	33572	33633	2.55e-19	IGS(nad9,trnP-UGG);IGS(nad4,atp6)
298204	298265	F	62	95.161	158393	158454	2.55e-19	IGS(rps4,rrn5);IGS(trnM-CAU,nad5)
245571	245671	F	101	85.149	210547	210642	2.55e-19	IGS(nad1,rpl16);IGS(nad6,mttB)
344702	344755	P	55	98.182	295949	296003	3.3e-18	IGS(atp8,trnK-UUU);IGS(atp9,rps4)
63555	63608	P	54	98.148	12093	12145	1.19e-17	IGS(rpl5,trnA-UGC);IGS(nad1,atp1)
295956	296005	F	50	100	12096	12145	1.19e-17	IGS(atp9,rps4);IGS(nad1,atp1)
332627	332682	P	56	96.429	251880	251935	1.19e-17	IGS(trnQ-UUG,trnH-GUG);rps3(intron)
251886	251935	P	50	100	332627	332676	1.19e-17	rps3(intron);IGS(trnQ-UUG,trnH-GUG)
344691	344753	P	63	93.651	12093	12152	4.27e-17	IGS(atp8,trnK-UUU);IGS(nad1,atp1)
84896	84962	F	68	91.176	44039	44106	4.27e-17	IGS(nad4L,nad2);IGS(nad9,trnP-UGG)
343167	343230	P	65	92.308	238398	238462	4.27e-17	IGS(cox3,atp8);IGS(nad7,nad1)
399460	399561	F	103	82.524	12758	12859	1.54e-16	IGS(cox2,rps10);IGS(nad1,atp1)
343163	343213	F	51	98.039	128326	128376	1.54e-16	IGS(cox3,atp8);IGS(nad3,trnN-GUU)
343447	343494	P	48	100	259148	259195	1.54e-16	IGS(cox3,atp8);IGS(nad2,nad5)
257674	257720	F	47	100	4522	4568	5.53e-16	nad2(intron);nad1(intron)
251980	252035	P	56	94.643	28980	29035	5.53e-16	rps3(intron);IGS(nad4,atp6)
373207	373408	P	204	75	124582	124777	1.99e-15	IGS(atp8,trnK-UUU);IGS(ccmC,rps12)
109270	109323	F	54	94.444	98085	98138	7.15e-15	IGS(trnC-GCA,ccmC);IGS(trnC-GCA,ccmC)
351204	351257	F	54	94.444	98085	98138	7.15e-15	IGS(atp8,trnK-UUU);IGS(trnC-GCA,ccmC)
84905	84970	P	67	88.06	33563	33629	3.33e-13	IGS(nad4L,nad2);IGS(nad4,atp6)
314262	314307	F	46	97.826	63763	63807	3.33e-13	IGS(trnW-CCA,trnG-GCC);IGS(rpl5,trnA-UGC)
33563	33632	P	70	87.143	84902	84970	3.33e-13	IGS(nad4,atp6);IGS(nad4L,nad2)
238415	238462	P	48	95.833	128330	128376	1.2e-12	IGS(nad7,nad1);IGS(nad3,trnN-GUU)
392006	392063	P	58	89.655	33572	33629	4.3e-12	IGS(cox2,rps10);IGS(nad4,atp6)
199886	199928	F	43	97.674	78246	78288	4.3e-12	IGS(trnM-CAU,nad6);IGS(ccmFn,nad5)
334801	334843	F	43	97.674	199886	199928	4.3e-12	IGS(trnH-GUG,ccmB);IGS(trnM-CAU,nad6)
251761	251800	F	40	100	242243	242282	4.3e-12	rps3(intron);nad1(intron)
33572	33632	P	61	88.525	392003	392063	4.3e-12	IGS(nad4,atp6);IGS(cox2,rps10)
366394	366432	P	39	100	12102	12140	1.55e-11	IGS(atp8,trnK-UUU);IGS(nad1,atp1)
37633	37671	P	39	100	12102	12140	1.55e-11	IGS(atp6,nad9);IGS(nad1,atp1)
12102	12146	P	45	95.556	37627	37671	1.55e-11	IGS(nad1,atp1);IGS(atp6,nad9)
344701	344743	F	43	97.674	37630	37671	1.55e-11	IGS(atp8,trnK-UUU);IGS(atp6,nad9)
63560	63598	F	39	100	37633	37671	1.55e-11	IGS(rpl5,trnA-UGC);IGS(atp6,nad9)
295962	296000	P	39	100	37633	37671	1.55e-11	IGS(atp9,rps4);IGS(atp6,nad9)
366394	366432	F	39	100	63560	63598	1.55e-11	IGS(atp8,trnK-UUU);IGS(rpl5,trnA-UGC)
200800	200905	F	110	80	172173	172277	1.55e-11	IGS(nad6,mttB);IGS(atp9,nad1)
366394	366432	P	39	100	295962	296000	1.55e-11	IGS(atp8,trnK-UUU);IGS(atp9,rps4)
366391	366432	F	43	97.674	344701	344743	1.55e-11	IGS(atp8,trnK-UUU);IGS(atp8,trnK-UUU)
12102	12146	P	45	95.556	366388	366432	1.55e-11	IGS(nad1,atp1);IGS(atp8,trnK-UUU)
35610	35650	P	42	97.619	6572	6613	5.57e-11	IGS(nad4,atp6);IGS(nad1,atp1)
242347	242403	F	57	89.474	21726	21781	5.57e-11	nad1(intron);nad4(intron)
14874	14910	F	37	100	14838	14874	2e-10	IGS(atp1,trnD-GUC);IGS(atp1,trnD-GUC)
274872	275012	F	141	75.887	31280	31417	2e-10	IGS(nad5,atp9);IGS(nad4,atp6)
334603	334672	F	77	84.416	78082	78158	2e-10	IGS(trnH-GUG,ccmB);IGS(ccmFn,nad5)
202688	202724	F	37	100	142468	142504	2e-10	IGS(nad6,mttB);IGS(trnN-GUU,rrn26)
269735	269780	P	46	93.478	78347	78391	7.2e-10	nad5;IGS(ccmFn,nad5)
148317	148352	F	36	100	83138	83173	7.2e-10	IGS(trnN-GUU,rrn26);IGS(nad5,atp4)
226264	226299	P	36	100	83138	83173	7.2e-10	nad7(intron);IGS(nad5,atp4)
126132	126167	F	36	100	126048	126083	7.2e-10	IGS(ccmC,rps12);IGS(ccmC,rps12)
262697	262748	F	52	90.385	150679	150729	7.2e-10	IGS(nad2,nad5);rrn26
200909	200984	F	76	82.895	172301	172375	7.2e-10	IGS(nad6,mttB);IGS(atp9,nad1)
334905	334952	P	49	91.837	269729	269777	7.2e-10	IGS(trnH-GUG,ccmB);nad5
78350	78397	P	49	91.837	269729	269777	7.2e-10	IGS(ccmFn,nad5);nad5
269735	269780	P	46	93.478	334902	334946	7.2e-10	nad5;IGS(trnH-GUG,ccmB)
332892	332932	P	41	95.122	5931	5971	2.59e-09	IGS(trnQ-UUG,trnH-GUG);IGS(nad1,atp1)
384827	384864	F	38	97.368	49005	49042	2.59e-09	IGS(atp8,trnK-UUU);IGS(trnP-UGG,trnF-GAA)
202045	202106	P	63	85.714	202045	202106	2.59e-09	IGS(nad6,mttB);IGS(nad6,mttB)
252183	252249	P	70	84.286	222705	222774	2.59e-09	rps3(intron);nad7(intron)
95524	95557	F	34	100	14874	14907	9.31e-09	IGS(trnC-GCA,ccmC);IGS(atp1,trnD-GUC)
343508	343541	P	34	100	20529	20562	9.31e-09	IGS(cox3,atp8);nad4(intron)
374779	374875	F	97	78.351	149346	149442	9.31e-09	IGS(atp8,trnK-UUU);rrn26
128373	128450	P	80	81.25	11754	11832	3.35e-08	IGS(nad3,trnN-GUU);IGS(nad1,atp1)
331093	331162	P	74	82.432	16630	16703	3.35e-08	IGS(trnQ-UUG,trnH-GUG);IGS(atp1,trnD-GUC)
382643	382691	F	49	89.796	68918	68965	3.35e-08	IGS(atp8,trnK-UUU);IGS(trnA-UGC,ccmFn)
151992	152024	P	33	100	130266	130298	3.35e-08	IGS(rrn26,trnM-CAU);IGS(nad3,trnN-GUU)
326724	326786	F	63	85.714	204346	204403	3.35e-08	IGS(trnQ-UUG,trnH-GUG);IGS(nad6,mttB)
356336	356398	F	64	84.375	298502	298564	3.35e-08	IGS(atp8,trnK-UUU);IGS(rps4,rrn5)
151917	151954	P	39	94.872	6174	6211	1.2e-07	rrn26;IGS(nad1,atp1)
236637	236694	F	60	85	75768	75827	1.2e-07	IGS(nad7,nad1);IGS(ccmFn,nad5)
264710	264744	P	35	97.143	112140	112174	1.2e-07	IGS(nad2,nad5);IGS(trnC-GCA,ccmC)
220316	220347	P	32	100	130267	130298	1.2e-07	IGS(mttB,nad7);IGS(nad3,trnN-GUU)
220316	220347	F	32	100	151992	152023	1.2e-07	IGS(mttB,nad7);IGS(rrn26,trnM-CAU)
242766	242818	P	53	86.792	176859	176911	1.2e-07	IGS(nad1,rpl16);IGS(atp9,nad1)
195866	195909	P	44	90.909	195866	195909	1.2e-07	IGS(trnM-CAU,nad6);IGS(trnM-CAU,nad6)
26236	26272	P	37	94.595	4893	4929	4.33e-07	nad4(intron);IGS(nad1,atp1)
51305	51339	F	35	97.143	21029	21062	4.33e-07	IGS(trnS-GCU,trnM-CAU);nad4(intron)
314272	314305	F	35	97.143	128611	128645	4.33e-07	IGS(trnW-CCA,trnG-GCC);IGS(nad3,trnN-GUU)
242634	242663	F	30	100	6143	6172	1.56e-06	nad1;IGS(nad1,atp1)
191465	191497	P	33	96.97	84067	84099	1.56e-06	IGS(nad1,trnE-UUC);IGS(atp4,nad4L)
233027	233059	P	33	96.97	126048	126080	1.56e-06	IGS(nad7,nad1);IGS(ccmC,rps12)
233027	233069	P	44	90.909	126067	126108	1.56e-06	IGS(nad7,nad1);IGS(ccmC,rps12)
233027	233069	P	44	90.909	126095	126136	1.56e-06	IGS(nad7,nad1);IGS(ccmC,rps12)
233027	233069	P	44	90.909	126123	126164	1.56e-06	IGS(nad7,nad1);IGS(ccmC,rps12)
150543	150578	F	36	94.444	130265	130300	1.56e-06	rrn26;IGS(nad3,trnN-GUU)
158619	158662	F	44	90.909	148676	148716	1.56e-06	IGS(trnM-CAU,nad5);IGS(trnN-GUU,rrn26)
382563	382607	P	46	89.13	155976	156021	1.56e-06	IGS(atp8,trnK-UUU);IGS(trnM-CAU,nad5)
190058	190098	P	44	90.909	158619	158662	1.56e-06	IGS(nad1,trnE-UUC);IGS(trnM-CAU,nad5)
269131	269192	P	65	83.077	222706	222770	1.56e-06	nad5(intron);nad7(intron)
280412	280450	P	39	92.308	44042	44078	5.61e-06	IGS(nad5,atp9);IGS(nad9,trnP-UGG)
268819	268862	F	44	88.636	251190	251233	5.61e-06	nad5(intron);rps3(intron)

## Sheet: Table S7
Table S7 Distribution of tandem repeats in Lotus corniculatus mitogenome
No.	Size	Copy Number	Percent Matches	Start	End	Location	Repeat Sequence	Location
1	36	2	100	14838	14910		AATTTAGGACTACTATTCTAGAAGGAGGGAGGGTTT	IGS(atp1,trnD-GUC)
2	13	2	100	18283	18308		CTTACTTAATATG	IGS(atp1,trnD-GUC)
3	3	8.3	100	113296	113320		TCA	IGS(trnC-GCA,ccmC)
4	28	4.3	100	126048	126167		CCTCTCCTTTCAGTCGAGTGACTTCGTA	IGS(ccmC,rps12)
5	18	2.1	100	175817	175853		CACTTATGGATAGTGCAT	IGS(atp9,nad1)
6	16	2	100	258395	258426		TGAGGGACTAGTTCCT	IGS(nad2,nad5)
7	14	2.4	82	315608	315644		GGCTTTCTGCACGCAC	IGS(trnW-CCA,trnG-GCC)
8	21	2.1	83	336656	336700		TTTTTAAATAATAAAGAATCTC	IGS(ccmB,cox3)

## Sheet: Table S8
Table S8 RNA editing sites in the mitogenome of Lotus corniculatus
Strand	Gene Name	Editing position in Genome	Editing position in Gene	Editing position in Codon	Editing type	Codon Change	Amino Acid Change	Coverage Depth	Editing Efficiency
+	atp1	14767	1484	2	C->T	CCA->CTA	P->L	4253	99.25%
-	atp4	83889	56	2	C->T	CCA->CTA	P->L	28	92.86%
-	atp4	83886	59	2	C->T	TCT->TTT	S->F	30	0.9
-	atp4	83856	89	2	C->T	TCA->TTA	S->L	27	0.963
-	atp4	83827	118	1	C->T	CGT->TGT	R->C	36	94.44%
-	atp4	83730	215	2	C->T	TCG->TTG	S->L	48	72.92%
-	atp4	83718	227	2	C->T	CCC->CTC	P->L	36	66.67%
-	atp4	83697	248	2	C->T	CCT->CTT	P->L	42	90.48%
-	atp4	83694	251	2	C->T	CCG->CTG	P->L	42	97.62%
-	atp4	83550	395	2	C->T	TCA->TTA	S->L	74	62.16%
-	atp4	83538	407	2	C->T	CCA->CTA	P->L	94	45.74%
-	atp4	83529	416	2	C->T	ACT->ATT	T->I	73	63.01%
-	atp4	83451	494	2	A->T	CAG->CTG	Q->L	52	40.38%
-	atp6	36912	401	2	C->T	TCA->TTA	S->L	31	93.55%
-	atp6	36853	460	1	C->T	CCT->TCT	P->S	35	97.14%
-	atp6	36850	463	1	C->T	CAT->TAT	H->Y	36	97.22%
-	atp6	36828	485	2	C->T	TCA->TTA	S->L	36	1
-	atp6	36786	527	2	C->T	TCA->TTA	S->L	46	1
-	atp6	36765	548	2	C->T	TCC->TTC	S->F	42	1
-	atp6	36678	635	2	C->T	CCG->CTG	P->L	39	92.31%
-	atp6	36657	656	2	C->T	TCA->TTA	S->L	29	0.931
-	atp6	36649	664	1	C->T	CAT->TAT	H->Y	29	0.931
-	atp6	36642	671	2	C->T	TCT->TTT	S->F	30	0.9
-	atp6	36633	680	2	C->T	TCA->TTA	S->L	28	89.29%
-	atp6	36606	707	2	C->T	ACA->ATA	T->I	19	84.21%
-	atp6	36595	718	1	C->T	CAA->TAA	Q->*	16	0.875
-	atp8	344584	30	3	C->T	TTC->TTT	F->F	50	0.52
-	atp8	344567	47	2	C->T	TCA->TTA	S->L	57	85.96%
-	atp8	344556	58	1	C->T	CTC->TTC	L->F	58	0.931
-	atp8	344538	76	1	C->T	CCC->TCC	P->S	57	84.21%
-	atp8	344537	77	2	C->T	CCC->CTC	P->L	58	0.931
-	atp8	344341	273	3	C->T	GCC->GCT	A->A	77	84.42%
-	atp8	344194	420	3	C->T	ATC->ATT	I->I	68	20.59%
-	atp8	344159	455	2	C->T	CCA->CTA	P->L	69	0.971
-	atp9	168857	50	2	C->T	TCA->TTA	S->L	824	97.33%
-	atp9	168814	93	3	G->A	TTG->TTA	L->L	845	24.62%
-	atp9	168790	117	3	C->A	CCC->CCA	P->P	878	68.68%
+	atp9	280854	50	2	C->T	TCA->TTA	S->L	813	97.79%
+	atp9	280921	117	3	C->A	CCC->CCA	P->P	966	62.11%
+	ccmB	336051	154	1	C->T	CGG->TGG	R->W	7	85.71%
+	ccmB	336264	367	1	C->T	CGG->TGG	R->W	6	83.33%
-	ccmC	117547	76	1	C->T	CGG->TGG	R->W	17	88.24%
-	ccmC	117520	103	1	C->T	CAT->TAT	H->Y	17	1
-	ccmC	117508	115	1	C->T	CGG->TGG	R->W	19	1
-	ccmC	117490	133	1	C->T	CTT->TTT	L->F	16	1
-	ccmC	117444	179	2	C->T	GCG->GTG	A->V	13	92.31%
-	ccmC	117439	184	1	C->T	CGG->TGG	R->W	13	92.31%
-	ccmC	117342	281	2	C->T	ACA->ATA	T->I	18	94.44%
-	ccmC	117202	421	1	C->T	CGT->TGT	R->C	17	82.35%
-	ccmC	117187	436	1	C->T	CCT->TCT	P->S	19	94.74%
-	ccmC	117177	446	2	C->T	CCG->CTG	P->L	19	89.47%
-	ccmC	117172	451	1	C->T	CCT->TCT	P->S	18	83.33%
-	ccmC	117165	458	2	C->T	TCA->TTA	S->L	19	89.47%
-	ccmC	117160	463	1	C->T	CGT->TGT	R->C	19	73.68%
-	ccmC	117156	467	2	C->T	GCT->GTT	A->V	16	87.5%
-	ccmC	117150	473	2	C->T	CCG->CTG	P->L	14	78.57%
-	ccmC	117126	497	2	C->T	TCT->TTT	S->F	13	76.92%
-	ccmC	117075	548	2	C->T	TCT->TTT	S->F	14	0.7857
-	ccmC	117055	568	1	C->T	CCT->TCT	P->S	15	93.33%
-	ccmC	117048	575	2	C->T	CCC->CTC	P->L	15	0.8
-	ccmC	117015	608	2	C->T	CCC->CTC	P->L	15	1
-	ccmC	117009	614	2	C->T	TCA->TTA	S->L	16	1
-	ccmC	117004	619	1	C->T	CGT->TGT	R->C	18	94.44%
-	ccmC	116999	624	3	C->T	ATC->ATT	I->I	18	94.44%
-	ccmC	116973	650	2	C->T	CCT->CTT	P->L	16	1
-	ccmC	116950	673	1	C->T	CCT->TCT	P->S	17	1
-	ccmFc	167681	38	2	C->T	TCT->TTT	S->F	15	66.67%
-	ccmFc	167669	50	2	C->T	CCT->CTT	P->L	15	53.33%
-	ccmFc	167667	52	1	C->T	CGT->TGT	R->C	15	53.33%
-	ccmFc	167616	103	1	C->T	CCC->TCC	P->S	12	66.67%
-	ccmFc	167568	151	1	C->T	CCT->TCT	P->S	47	14.89%
-	ccmFc	167559	160	1	C->T	CCT->TCT	P->S	12	58.33%
-	ccmFc	167414	305	2	C->T	TCA->TTA	S->L	9	1
-	ccmFc	167409	310	1	C->T	CGT->TGT	R->C	9	88.89%
-	ccmFc	167398	321	3	C->T	CCC->CCT	P->P	13	53.85%
-	ccmFc	167385	334	1	C->T	CTT->TTT	L->F	13	46.15%
-	ccmFc	167313	406	1	C->T	CGT->TGT	R->C	18	61.11%
-	ccmFc	166035	722	2	C->T	TCT->TTT	S->F	15	93.33%
-	ccmFc	165920	837	3	C->T	GCC->GCT	A->A	19	78.95%
-	ccmFc	165774	983	2	C->T	CCA->CTA	P->L	31	90.32%
-	ccmFc	165753	1004	2	C->T	TCG->TTG	S->L	29	89.66%
-	ccmFc	165679	1078	1	C->T	CGG->TGG	R->W	19	73.68%
-	ccmFc	165654	1103	2	C->T	TCG->TTG	S->L	22	68.18%
-	ccmFc	165645	1112	2	C->T	TCG->TTG	S->L	17	58.82%
+	ccmFn	73123	101	2	C->T	CCT->CTT	P->L	15	93.33%
+	ccmFn	73162	140	2	C->T	TCG->TTG	S->L	13	92.31%
+	ccmFn	73167	145	1	C->T	CGT->TGT	R->C	14	85.71%
+	ccmFn	73176	154	1	C->T	CCT->TCT	P->S	14	1
+	ccmFn	73273	251	2	C->T	TCA->TTA	S->L	12	91.67%
+	ccmFn	73281	259	1	C->T	CGG->TGG	R->W	12	91.67%
+	ccmFn	73288	266	2	C->T	CCA->CTA	P->L	12	91.67%
+	ccmFn	73290	268	1	C->T	CGT->TGT	R->C	12	83.33%
+	ccmFn	73308	286	1	C->T	CTT->TTT	L->F	13	92.31%
+	ccmFn	73387	365	2	C->T	TCG->TTG	S->L	7	1
+	ccmFn	73394	372	3	C->T	TTC->TTT	F->F	7	85.71%
+	ccmFn	73741	719	2	C->T	TCA->TTA	S->L	8	0.75
+	ccmFn	73779	757	1	C->T	CGT->TGT	R->C	9	66.67%
+	ccmFn	73801	779	2	C->T	TCA->TTA	S->L	8	1
+	ccmFn	73813	791	2	C->T	CCA->CTA	P->L	8	1
+	ccmFn	73828	806	2	C->T	TCA->TTA	S->L	11	1
+	ccmFn	73977	955	1	C->T	CGC->TGC	R->C	11	72.73%
+	ccmFn	74295	1273	1	C->T	CGG->TGG	R->W	20	0.75
+	ccmFn	74323	1301	2	C->T	CCA->CTA	P->L	19	57.89%
+	ccmFn	74340	1318	1	C->T	CAT->TAT	H->Y	16	0.75
+	ccmFn	74355	1333	1	C->T	CGG->TGG	R->W	15	0.8
+	ccmFn	74424	1402	1	C->T	CGT->TGT	R->C	14	1
+	ccmFn	74467	1445	2	C->T	TCG->TTG	S->L	18	72.22%
+	ccmFn	74487	1465	1	C->T	CTT->TTT	L->F	13	1
+	ccmFn	74491	1469	2	C->T	CCA->CTA	P->L	13	92.31%
+	ccmFn	74503	1481	2	C->T	TCA->TTA	S->L	14	92.86%
-	cob	61243	53	2	C->T	TCC->TTC	S->F	422	95.73%
-	cob	61004	292	1	C->T	CTC->TTC	L->F	59	98.31%
-	cob	60992	304	1	C->T	CAC->TAC	H->Y	58	96.55%
-	cob	60965	331	1	C->T	CAT->TAT	H->Y	63	98.41%
-	cob	60932	364	1	C->T	CGG->TGG	R->W	65	95.38%
-	cob	60883	413	2	C->T	ACA->ATA	T->I	66	92.42%
-	cob	60871	425	2	C->T	CCA->CTA	P->L	74	87.84%
-	cob	60722	574	1	C->T	CAT->TAT	H->Y	48	68.75%
-	cob	60482	814	1	C->T	CCC->TCC	P->S	57	92.98%
-	cob	60437	859	1	C->T	CAT->TAT	H->Y	51	94.12%
-	cob	60382	914	2	C->T	CCT->CTT	P->L	51	94.12%
-	cob	60308	988	1	C->T	CAC->TAC	H->Y	56	94.64%
-	cob	60275	1021	1	C->T	CGC->TGC	R->C	60	98.33%
-	cob	60209	1087	1	C->T	CCT->TCT	P->S	62	1
-	cob	60206	1090	1	C->T	CCT->TCT	P->S	62	1
-	cob	60166	1130	2	C->T	CCG->CTG	P->L	46	97.83%
+	cox1	242	242	2	C->T	TCT->TTT	S->F	69	98.55%
+	cox1	254	254	2	C->T	TCT->TTT	S->F	72	95.83%
+	cox1	443	443	2	C->T	TCA->TTA	S->L	60	1
+	cox1	452	452	2	C->T	TCT->TTT	S->F	59	1
+	cox1	515	515	2	C->T	TCC->TTC	S->F	91	1
+	cox1	551	551	2	C->T	TCA->TTA	S->L	118	96.61%
+	cox1	575	575	2	C->T	CCA->CTA	P->L	118	97.46%
+	cox1	590	590	2	C->T	CCA->CTA	P->L	122	96.72%
+	cox1	668	668	2	C->T	TCT->TTT	S->F	120	98.33%
+	cox1	715	715	1	C->T	CGG->TGG	R->W	107	98.13%
+	cox1	746	746	2	C->T	CCC->CTC	P->L	117	97.44%
+	cox1	761	761	2	C->T	TCC->TTC	S->F	116	97.41%
+	cox1	966	966	3	A->C	ATA->ATC	I->I	125	0.576
+	cox1	1079	1079	2	C->T	CCG->CTG	P->L	107	92.52%
+	cox1	1125	1125	3	G->A	GTG->GTA	V->V	132	12.12%
+	cox1	1128	1128	3	T->A	GTT->GTA	V->V	134	11.94%
+	cox1	1131	1131	3	A->T	GCA->GCT	A->A	132	12.12%
+	cox1	1137	1137	3	C->T	TTC->TTT	F->F	144	11.11%
+	cox1	1186	1186	1	C->T	CAC->TAC	H->Y	105	96.19%
+	cox1	1279	1279	1	C->T	CTC->TTC	L->F	122	98.36%
+	cox1	1402	1402	1	C->T	CGT->TGT	R->C	154	98.05%
+	cox1	1405	1405	1	C->T	CGT->TGT	R->C	165	98.18%
+	cox1	1422	1422	3	C->A	GTC->GTA	V->V	156	1
+	cox1	1433	1433	2	C->T	TCA->TTA	S->L	163	99.39%
-	cox2	391804	158	2	C->T	TCA->TTA	S->L	39	97.44%
-	cox2	391802	160	1	C->T	CGG->TGG	R->W	38	97.37%
-	cox2	391712	250	1	C->T	CGG->TGG	R->W	56	98.21%
-	cox2	391687	275	2	C->T	CCG->CTG	P->L	48	97.92%
-	cox2	391611	351	3	C->T	ATC->ATT	I->I	66	27.27%
-	cox2	391586	376	1	C->T	CGG->TGG	R->W	70	98.57%
-	cox2	391522	440	2	C->T	ACG->ATG	T->M	81	86.42%
-	cox2	391505	457	1	C->T	CTA->TTA	L->L	83	31.33%
-	cox2	391489	473	2	C->T	TCA->TTA	S->L	76	94.74%
-	cox2	391421	541	1	C->T	CCT->TCT	P->S	92	96.74%
-	cox2	391408	554	2	C->T	CCT->CTT	P->L	102	98.04%
-	cox2	391333	629	2	C->T	TCG->TTG	S->L	129	98.45%
-	cox2	391267	695	2	C->T	ACG->ATG	T->M	110	94.55%
-	cox2	391244	718	1	C->T	CCT->TCT	P->S	158	96.2%
-	cox2	391223	739	1	C->T	CGG->TGG	R->W	183	0.918
-	cox3	342766	245	2	C->T	CCT->CTT	P->L	113	1
-	cox3	342754	257	2	C->T	TCT->TTT	S->F	119	94.12%
-	cox3	342748	263	2	C->T	CCG->CTG	P->L	117	91.45%
-	cox3	342722	289	1	C->T	CTT->TTT	L->F	124	1
-	cox3	342707	304	1	C->T	CGG->TGG	R->W	118	98.31%
-	cox3	342700	311	2	C->T	TCT->TTT	S->F	94	93.62%
-	cox3	342697	314	2	C->T	TCT->TTT	S->F	95	91.58%
-	cox3	342623	388	1	C->T	CGG->TGG	R->W	86	98.84%
-	cox3	342598	413	2	C->T	CCT->CTT	P->L	94	98.94%
-	cox3	342504	507	3	C->T	ACC->ACT	T->T	61	55.74%
-	cox3	342499	512	2	C->T	TCA->TTA	S->L	68	94.12%
-	cox3	342360	651	3	C->T	TTC->TTT	F->F	64	14.06%
-	cox3	342257	754	1	C->T	CGG->TGG	R->W	52	1
-	cox3	342247	764	2	C->T	CCA->CTA	P->L	50	0.96
+	matR	239995	32	2	C->T	TCC->TTC	S->F	103	49.51%
+	matR	240110	147	3	C->T	TTC->TTT	F->F	93	33.33%
+	matR	240156	193	1	C->T	CCA->TCA	P->S	86	96.51%
+	matR	240199	236	2	C->T	TCC->TTC	S->F	91	94.51%
+	matR	240289	326	2	C->T	CCA->CTA	P->L	76	90.79%
+	matR	240367	404	2	C->T	TCG->TTG	S->L	46	95.65%
+	matR	241027	1064	2	C->T	CCC->CTC	P->L	37	86.49%
+	matR	241642	1679	2	C->T	TCT->TTT	S->F	71	81.69%
+	matR	241663	1700	2	C->T	CCT->CTT	P->L	74	86.49%
+	matR	241697	1734	3	C->T	TAC->TAT	Y->Y	76	92.11%
+	matR	241719	1756	1	C->T	CAC->TAC	H->Y	89	89.89%
+	matR	241789	1826	2	C->T	CCC->CTC	P->L	85	90.59%
+	matR	241807	1844	2	C->T	TCA->TTA	S->L	67	86.57%
-	mttB	213208	13	1	C->T	CAT->TAT	H->Y	7	1
-	mttB	213160	61	1	C->T	CGG->TGG	R->W	6	1
-	mttB	213036	185	2	C->T	TCA->TTA	S->L	11	90.91%
-	mttB	213022	199	1	C->T	CCG->TCG	P->S	10	0.9
-	mttB	212962	259	1	C->T	CAT->TAT	H->Y	6	83.33%
-	mttB	212787	434	2	C->T	TCG->TTG	S->L	8	0.75
-	mttB	212752	469	1	C->T	CAT->TAT	H->Y	10	0.9
-	mttB	212727	494	2	C->T	TCG->TTG	S->L	10	0.9
-	mttB	212719	502	1	C->T	CCA->TCA	P->S	9	77.78%
-	mttB	212676	545	2	C->T	CCA->CTA	P->L	16	56.25%
-	mttB	212670	551	2	C->T	CCA->CTA	P->L	39	17.95%
-	nad1	189850	2	2	C->T	ACG->ATG	T->M	45	26.67%
-	nad1	189637	215	2	C->T	TCC->TTC	S->F	50	0.8
-	nad1	189587	265	1	C->T	CGG->TGG	R->W	59	93.22%
-	nad1	189544	308	2	C->T	TCG->TTG	S->L	80	88.75%
-	nad1	189484	368	2	C->T	ACA->ATA	T->I	75	93.33%
+	nad1	4601	490	1	C->T	CCC->TCC	P->S	17	64.71%
+	nad1	4604	493	1	C->T	CGT->TGT	R->C	19	52.63%
+	nad1	4611	500	2	C->T	TCG->TTG	S->L	24	45.83%
+	nad1	4647	536	2	C->T	TCC->TTC	S->F	26	84.62%
+	nad1	4684	573	3	C->T	TTC->TTT	F->F	27	59.26%
+	nad1	4691	580	1	C->T	CGT->TGT	R->C	27	66.67%
+	nad1	4746	635	2	C->T	TCA->TTA	S->L	22	77.27%
+	nad1	242465	725	2	C->T	CCA->CTA	P->L	38	94.74%
+	nad1	242474	734	2	C->T	TCG->TTG	S->L	39	94.87%
+	nad1	242480	740	2	C->T	TCT->TTT	S->F	40	0.925
+	nad1	242483	743	2	C->T	CCA->CTA	P->L	40	0.9
+	nad1	242495	755	2	C->T	CCG->CTG	P->L	47	87.23%
+	nad1	242563	823	1	C->T	CTC->TTC	L->F	61	81.97%
+	nad1	242575	835	1	C->T	CTA->TTA	L->L	64	14.06%
+	nad1	242638	898	1	C->T	CGG->TGG	R->W	42	95.24%
+	nad1	242668	928	1	C->T	CGG->TGG	R->W	43	93.02%
+	nad1	242693	953	2	C->T	TCA->TTA	S->L	37	91.89%
+	nad2	256364	26	2	C->T	TCC->TTC	S->F	21	76.19%
+	nad2	256394	56	2	C->T	TCC->TTC	S->F	27	77.78%
+	nad2	257795	214	1	C->T	CGG->TGG	R->W	25	0.8
+	nad2	257804	223	1	C->T	CTT->TTT	L->F	21	85.71%
+	nad2	257833	252	3	C->T	TTC->TTT	F->F	32	81.25%
+	nad2	257889	308	2	C->T	TCT->TTT	S->F	34	82.35%
+	nad2	257892	311	2	C->T	TCC->TTC	S->F	35	82.86%
+	nad2	257937	356	2	C->T	CCA->CTA	P->L	43	0.907
+	nad2	257942	361	1	C->T	CCT->TCT	P->S	45	88.89%
+	nad2	257948	367	1	C->T	CGC->TGC	R->C	46	78.26%
+	nad2	257975	394	1	C->T	CAT->TAT	H->Y	51	80.39%
+	nad2	257982	401	2	C->T	TCA->TTA	S->L	56	80.36%
+	nad2	258009	428	2	C->T	CCT->CTT	P->L	61	77.05%
+	nad2	258078	497	2	C->T	TCG->TTG	S->L	84	89.29%
-	nad2	89214	662	2	C->T	TCT->TTT	S->F	23	30.43%
-	nad2	89199	677	2	C->T	TCC->TTC	S->F	27	37.04%
-	nad2	87362	800	2	C->T	TCA->TTA	S->L	21	95.24%
-	nad2	87353	809	2	C->T	TCT->TTT	S->F	21	90.48%
-	nad2	87242	920	2	C->T	CCT->CTT	P->L	23	91.3%
-	nad2	87234	928	1	C->T	CAT->TAT	H->Y	22	90.91%
-	nad2	87204	958	1	C->T	CGT->TGT	R->C	17	1
-	nad2	87200	962	2	C->T	ACA->ATA	T->I	15	1
-	nad2	87035	1127	2	C->T	TCG->TTG	S->L	16	0.75
-	nad2	86916	1246	1	C->T	CCA->TCA	P->S	11	90.91%
-	nad2	85356	1298	2	C->T	GCG->GTG	A->V	75	89.33%
-	nad2	85254	1400	2	C->T	TCA->TTA	S->L	80	78.75%
-	nad2	85251	1403	2	C->T	TCC->TTC	S->F	77	87.01%
-	nad2	85246	1408	1	C->T	CCA->TCA	P->S	78	94.87%
-	nad2	85245	1409	2	C->T	CCA->CTA	P->L	79	88.61%
-	nad2	85238	1416	3	C->T	CCC->CCT	P->P	85	64.71%
-	nad2	85197	1457	2	C->T	TCA->TTA	S->L	37	0.973
-	nad3	126981	5	2	C->T	TCA->TTA	S->L	276	96.01%
-	nad3	126925	61	1	C->T	CCA->TCA	P->S	280	98.93%
-	nad3	126924	62	2	C->T	CCA->CTA	P->L	281	98.22%
-	nad3	126906	80	2	C->T	CCC->CTC	P->L	307	92.83%
-	nad3	126778	208	1	C->T	CCT->TCT	P->S	286	94.76%
-	nad3	126777	209	2	C->T	CCT->CTT	P->L	288	94.79%
-	nad3	126771	215	2	C->T	CCG->CTG	P->L	327	90.21%
-	nad3	126756	230	2	C->T	TCC->TTC	S->F	375	93.33%
-	nad3	126739	247	1	C->T	CCT->TCT	P->S	357	89.92%
-	nad3	126735	251	2	C->T	CCC->CTC	P->L	414	92.51%
-	nad3	126720	266	2	C->T	CCG->CTG	P->L	459	92.59%
-	nad3	126711	275	2	C->T	TCT->TTT	S->F	505	94.26%
-	nad3	126669	317	2	C->T	TCT->TTT	S->F	626	94.09%
-	nad3	126642	344	2	C->T	TCG->TTG	S->L	687	93.89%
-	nad3	126637	349	1	C->T	CGG->TGG	R->W	687	90.98%
+	nad4	19995	29	2	C->T	TCT->TTT	S->F	41	78.05%
+	nad4	20010	44	2	C->T	CCT->CTT	P->L	43	93.02%
+	nad4	20043	77	2	C->T	CCT->CTT	P->L	33	81.82%
+	nad4	20073	107	2	C->T	CCG->CTG	P->L	35	85.71%
+	nad4	20124	158	2	C->T	CCT->CTT	P->L	42	92.86%
+	nad4	20130	164	2	C->T	CCT->CTT	P->L	39	87.18%
+	nad4	20132	166	1	C->T	CGG->TGG	R->W	39	92.31%
+	nad4	20163	197	2	C->T	TCT->TTT	S->F	39	92.31%
+	nad4	20269	303	3	C->T	ATC->ATT	I->I	34	58.82%
+	nad4	20328	362	2	C->T	ACA->ATA	T->I	27	85.19%
+	nad4	20334	368	2	C->T	TCT->TTT	S->F	27	92.59%
+	nad4	20342	376	1	C->T	CGT->TGT	R->C	26	76.92%
+	nad4	20369	403	1	C->T	CGC->TGC	R->C	24	91.67%
+	nad4	20382	416	2	C->T	CCT->CTT	P->L	24	0.875
+	nad4	20399	433	1	C->T	CTT->TTT	L->F	25	0.6
+	nad4	20402	436	1	C->T	CCC->TCC	P->S	25	0.88
+	nad4	20403	437	2	C->T	CCC->CTC	P->L	25	0.8
+	nad4	21995	608	2	C->T	TCA->TTA	S->L	53	94.34%
+	nad4	22046	659	2	C->T	TCT->TTT	S->F	72	59.72%
+	nad4	22063	676	1	G->A	GTC->ATC	V->I	72	31.94%
+	nad4	22083	696	3	A->G	CCA->CCG	P->P	70	34.29%
+	nad4	22099	712	1	C->G	CCC->GCC	P->A	77	29.87%
+	nad4	22154	767	2	C->T	CCT->CTT	P->L	53	83.02%
+	nad4	22157	770	2	C->T	TCA->TTA	S->L	53	86.79%
+	nad4	22171	784	1	C->T	CAC->TAC	H->Y	46	78.26%
+	nad4	22223	836	2	C->T	TCC->TTC	S->F	46	0.913
+	nad4	22243	856	1	C->T	CCA->TCA	P->S	49	36.73%
+	nad4	22244	857	2	C->T	CCA->CTA	P->L	49	91.84%
+	nad4	22283	896	2	C->T	TCA->TTA	S->L	50	0.92
+	nad4	25652	1006	1	C->T	CCA->TCA	P->S	87	33.33%
+	nad4	25653	1007	2	C->T	CCA->CTA	P->L	86	60.47%
+	nad4	25655	1009	1	C->T	CCG->TCG	P->S	88	59.09%
+	nad4	25656	1010	2	C->T	CCG->CTG	P->L	86	39.53%
+	nad4	25679	1033	1	C->T	CCT->TCT	P->S	95	77.89%
+	nad4	25775	1129	1	C->T	CTC->TTC	L->F	94	81.91%
+	nad4	25788	1142	2	C->T	TCC->TTC	S->F	92	80.43%
+	nad4	25794	1148	2	C->T	TCT->TTT	S->F	95	72.63%
+	nad4	25797	1151	2	C->T	TCC->TTC	S->F	94	74.47%
+	nad4	25818	1172	2	C->T	TCA->TTA	S->L	78	88.46%
+	nad4	25840	1194	3	C->T	ATC->ATT	I->I	65	15.38%
+	nad4	25851	1205	2	C->T	CCC->CTC	P->L	52	73.08%
+	nad4	25852	1206	3	C->T	CCC->CCT	P->P	51	35.29%
+	nad4	25857	1211	2	C->T	TCA->TTA	S->L	52	0.75
+	nad4	26001	1355	2	C->T	CCA->CTA	P->L	87	91.95%
+	nad4	26019	1373	2	C->T	TCC->TTC	S->F	74	94.59%
+	nad4	28621	1405	1	C->T	CGG->TGG	R->W	84	91.67%
+	nad4	28633	1417	1	C->T	CAC->TAC	H->Y	100	0.85
+	nad4	28649	1433	2	C->T	CCG->CTG	P->L	121	86.78%
+	nad4	28654	1438	1	C->T	CGC->TGC	R->C	129	96.12%
-	nad4L	84437	2	2	C->T	ACG->ATG	T->M	29	82.76%
-	nad4L	84431	8	2	C->T	CCT->CTT	P->L	28	92.86%
-	nad4L	84398	41	2	C->T	TCT->TTT	S->F	27	96.3%
-	nad4L	84384	55	1	C->T	CGG->TGG	R->W	28	92.86%
-	nad4L	84353	86	2	C->T	CCT->CTT	P->L	23	95.65%
-	nad4L	84344	95	2	C->T	TCA->TTA	S->L	24	0.875
-	nad4L	84339	100	1	C->T	CCA->TCA	P->S	24	91.67%
-	nad4L	84329	110	2	C->T	TCA->TTA	S->L	25	0.96
-	nad4L	84308	131	2	C->T	TCG->TTG	S->L	27	96.3%
-	nad4L	84281	158	2	C->T	TCG->TTG	S->L	31	96.77%
-	nad4L	84260	179	2	C->T	TCA->TTA	S->L	52	88.46%
-	nad4L	84251	188	2	C->T	TCA->TTA	S->L	53	92.45%
-	nad4L	84242	197	2	C->T	TCA->TTA	S->L	51	92.16%
-	nad5	268710	242	2	C->T	CCG->CTG	P->L	11	63.64%
-	nad5	268680	272	2	C->T	TCC->TTC	S->F	10	0.9
-	nad5	268594	358	1	C->T	CTT->TTT	L->F	9	88.89%
-	nad5	268578	374	2	C->T	CCA->CTA	P->L	11	90.91%
-	nad5	268554	398	2	C->T	TCT->TTT	S->F	14	92.86%
-	nad5	268458	494	2	C->T	ACA->ATA	T->I	19	94.74%
-	nad5	268446	506	2	C->T	CCT->CTT	P->L	19	84.21%
-	nad5	268413	539	2	C->T	CCT->CTT	P->L	18	88.89%
-	nad5	268404	548	2	C->T	TCG->TTG	S->L	16	68.75%
-	nad5	268399	553	1	C->T	CGT->TGT	R->C	15	53.33%
-	nad5	268354	598	1	C->T	CGT->TGT	R->C	18	72.22%
-	nad5	268344	608	2	C->T	GCC->GTC	A->V	13	61.54%
-	nad5	268323	629	2	C->T	TCT->TTT	S->F	15	66.67%
-	nad5	268276	676	1	C->T	CTT->TTT	L->F	14	78.57%
-	nad5	268239	713	2	C->T	TCG->TTG	S->L	19	89.47%
-	nad5	268227	725	2	C->T	TCA->TTA	S->L	20	0.95
-	nad5	268117	835	1	C->T	CCA->TCA	P->S	20	0.85
-	nad5	268089	863	2	C->T	TCT->TTT	S->F	13	92.31%
-	nad5	268077	875	2	C->T	ACG->ATG	T->M	12	1
+	nad5	161955	1490	2	C->T	CCC->CTC	P->L	16	1
+	nad5	162015	1550	2	C->T	ACC->ATC	T->I	12	91.67%
+	nad5	162045	1580	2	C->T	TCA->TTA	S->L	22	1
+	nad5	162054	1589	2	C->T	TCT->TTT	S->F	23	95.65%
+	nad5	162075	1610	2	C->T	CCC->CTC	P->L	25	0.92
+	nad5	163292	1895	2	C->T	TCA->TTA	S->L	25	0.92
+	nad5	163313	1916	2	C->T	TCT->TTT	S->F	27	92.59%
+	nad5	163315	1918	1	C->T	CGT->TGT	R->C	27	1
+	nad6	200028	26	2	C->T	CCT->CTT	P->L	28	1
+	nad6	200055	53	2	C->T	GCA->GTA	A->V	30	96.67%
+	nad6	200090	88	1	C->T	CCC->TCC	P->S	22	1
+	nad6	200091	89	2	C->T	CCC->CTC	P->L	23	1
+	nad6	200097	95	2	C->T	CCA->CTA	P->L	23	1
+	nad6	200105	103	1	C->T	CGC->TGC	R->C	21	1
+	nad6	200148	146	2	C->T	TCC->TTC	S->F	14	1
+	nad6	200163	161	2	C->T	CCA->CTA	P->L	14	85.71%
+	nad6	200171	169	1	C->T	CAT->TAT	H->Y	15	1
+	nad6	200193	191	2	C->T	TCA->TTA	S->L	17	1
+	nad6	200291	289	1	C->T	CTT->TTT	L->F	25	1
+	nad6	200465	463	1	C->T	CCT->TCT	P->S	22	1
+	nad7	221220	38	2	C->T	TCG->TTG	S->L	23	69.57%
+	nad7	221259	77	2	C->T	TCA->TTA	S->L	21	85.71%
+	nad7	221265	83	2	C->T	TCA->TTA	S->L	20	0.8
+	nad7	221319	137	2	C->T	TCA->TTA	S->L	16	93.75%
+	nad7	223651	224	2	C->T	ACG->ATG	T->M	21	85.71%
+	nad7	223671	244	1	C->T	CAT->TAT	H->Y	31	80.65%
+	nad7	223678	251	2	C->T	TCA->TTA	S->L	33	78.79%
+	nad7	223743	316	1	C->T	CGT->TGT	R->C	30	86.67%
+	nad7	223762	335	2	C->T	TCA->TTA	S->L	36	88.89%
+	nad7	223771	344	2	C->T	TCA->TTA	S->L	39	79.49%
+	nad7	223810	383	2	C->T	TCA->TTA	S->L	43	86.05%
+	nad7	223819	392	2	C->T	TCC->TTC	S->F	46	82.61%
+	nad7	224005	578	2	C->T	TCA->TTA	S->L	69	75.36%
+	nad7	225180	698	2	C->T	TCG->TTG	S->L	37	78.38%
+	nad7	225206	724	1	C->T	CAT->TAT	H->Y	35	91.43%
+	nad7	225216	734	2	C->T	TCG->TTG	S->L	35	82.86%
+	nad7	225221	739	1	C->T	CCT->TCT	P->S	35	82.86%
+	nad7	225222	740	2	C->T	CCT->CTT	P->L	33	78.79%
+	nad7	225251	769	1	C->T	CGC->TGC	R->C	38	89.47%
+	nad7	225318	836	2	C->T	CCT->CTT	P->L	47	85.11%
+	nad7	227517	973	1	C->T	CCT->TCT	P->S	77	94.81%
+	nad7	227594	1050	3	C->T	CCC->CCT	P->P	153	62.75%
+	nad7	227601	1057	1	C->T	CGT->TGT	R->C	148	94.59%
+	nad7	227623	1079	2	C->T	TCT->TTT	S->F	168	97.02%
+	nad7	227632	1088	2	C->T	TCA->TTA	S->L	175	76.57%
+	nad7	227647	1103	2	C->T	TCT->TTT	S->F	175	92.57%
+	nad7	227668	1124	2	C->T	CCA->CTA	P->L	167	93.41%
+	nad7	227681	1137	3	C->T	GTC->GTT	V->V	156	73.08%
+	nad7	227710	1166	2	C->T	TCT->TTT	S->F	147	89.12%
-	nad9	43982	14	2	C->T	TCC->TTC	S->F	36	91.67%
-	nad9	43904	92	2	C->T	TCT->TTT	S->F	33	93.94%
-	nad9	43884	112	1	C->T	CTA->TTA	L->L	30	43.33%
-	nad9	43829	167	2	C->T	TCG->TTG	S->L	36	91.67%
-	nad9	43698	298	1	C->T	CCG->TCG	P->S	36	91.67%
-	nad9	43668	328	1	C->T	CGG->TGG	R->W	35	97.14%
-	nad9	43628	368	2	C->T	TCC->TTC	S->F	35	94.29%
-	nad9	43598	398	2	C->T	TCA->TTA	S->L	37	1
-	nad9	43557	439	1	C->T	CTT->TTT	L->F	38	94.74%
-	rpl16	249560	37	1	C->T	CAG->TAG	Q->*	636	92.61%
-	rpl16	249412	185	2	C->T	ACT->ATT	T->I	502	95.42%
-	rpl16	249291	306	3	C->T	GTC->GTT	V->V	410	29.27%
-	rpl16	249115	482	2	C->T	CCA->CTA	P->L	342	88.89%
-	rpl16	249109	488	2	C->T	TCG->TTG	S->L	340	91.76%
-	rpl5	63440	35	2	C->T	TCA->TTA	S->L	71	87.32%
-	rpl5	63428	47	2	C->T	CCG->CTG	P->L	72	94.44%
-	rpl5	63411	64	1	C->T	CAC->TAC	H->Y	79	88.61%
-	rpl5	63383	92	2	C->T	TCG->TTG	S->L	63	92.06%
-	rpl5	63329	146	2	G->A	GGA->GAA	G->E	107	20.56%
-	rpl5	63317	158	2	T->C	ATG->ACG	M->T	112	42.86%
-	rpl5	63309	166	1	C->T	CCG->TCG	P->S	117	92.31%
-	rpl5	63307	168	3	G->A	CCG->CCA	P->P	119	23.53%
-	rpl5	63306	169	1	C->T	CGC->TGC	R->C	119	0.479
-	rpl5	63278	197	2	G->A	AGG->AAG	R->K	148	12.16%
-	rpl5	63258	217	1	T->A	TTT->ATT	F->I	148	20.27%
-	rpl5	63237	238	1	G->T	GGG->TGG	G->W	132	21.21%
-	rpl5	63211	264	3	C->T	GTC->GTT	V->V	106	50.94%
-	rpl5	63183	292	1	C->T	CGA->TGA	R->*	79	39.24%
-	rpl5	63158	317	2	C->T	TCG->TTG	S->L	48	68.75%
-	rpl5	63146	329	2	C->T	TCG->TTG	S->L	63	52.38%
-	rpl5	62963	512	2	C->T	CCA->CTA	P->L	76	89.47%
-	rpl5	62960	515	2	C->T	CCG->CTG	P->L	75	86.67%
+	rps10	399780	2	2	C->T	ACG->ATG	T->M	158	78.48%
+	rps10	399794	16	1	C->T	CGC->TGC	R->C	148	84.46%
+	rps10	399971	193	1	C->T	CTG->TTG	L->L	118	12.71%
+	rps10	400016	238	1	C->T	CGG->TGG	R->W	109	79.82%
+	rps10	401041	302	2	C->T	TCG->TTG	S->L	131	82.44%
+	rps10	401070	331	1	C->T	CGA->TGA	R->*	151	88.74%
-	rps12	126510	71	2	C->T	TCG->TTG	S->L	883	96.38%
-	rps12	126481	100	1	C->T	CGC->TGC	R->C	883	86.86%
-	rps12	126477	104	2	C->T	CCG->CTG	P->L	874	91.88%
-	rps12	126435	146	2	C->T	CCA->CTA	P->L	916	96.72%
-	rps12	126385	196	1	C->T	CAC->TAC	H->Y	900	97.33%
-	rps12	126360	221	2	C->T	TCG->TTG	S->L	908	93.06%
-	rps12	126297	284	2	C->T	TCC->TTC	S->F	684	95.18%
-	rps14	62720	194	2	C->T	TCC->TTC	S->F	73	90.41%
-	rps14	62643	271	1	C->T	CCT->TCT	P->S	76	96.05%
-	rps3	252783	64	1	C->T	CGG->TGG	R->W	107	46.73%
-	rps3	252778	69	3	C->T	TTC->TTT	F->F	109	27.52%
-	rps3	251053	126	3	C->T	TTC->TTT	F->F	39	23.08%
-	rps3	250861	318	3	C->T	ATC->ATT	I->I	69	37.68%
-	rps3	250667	512	2	C->T	TCA->TTA	S->L	46	91.3%
-	rps3	250579	600	3	C->T	TTC->TTT	F->F	32	59.38%
-	rps3	250466	713	2	C->T	TCG->TTG	S->L	33	93.94%
-	rps3	250289	890	2	C->T	TCG->TTG	S->L	43	69.77%
-	rps3	250148	1031	2	C->T	CCA->CTA	P->L	68	91.18%
-	rps3	249815	1364	2	C->T	CCG->CTG	P->L	187	94.65%
-	rps3	249677	1502	2	C->T	TCA->TTA	S->L	497	94.97%
-	rps3	249624	1555	1	C->T	CGT->TGT	R->C	538	92.19%
-	rps3	249560	1619	2	C->T	TCA->TTA	S->L	636	92.61%
+	rps4	296644	12	3	C->T	ATC->ATT	I->I	29	48.28%
+	rps4	296697	65	2	C->T	TCA->TTA	S->L	26	69.23%
+	rps4	296708	76	1	C->T	CGG->TGG	R->W	28	64.29%
+	rps4	296792	160	1	C->T	CCG->TCG	P->S	38	73.68%
+	rps4	296823	191	2	C->T	TCA->TTA	S->L	48	93.75%
+	rps4	296843	211	1	C->T	CCC->TCC	P->S	45	77.78%
+	rps4	296852	220	1	C->T	CAT->TAT	H->Y	45	91.11%
+	rps4	296925	293	2	C->T	CCA->CTA	P->L	43	74.42%
+	rps4	296937	305	2	C->T	TCG->TTG	S->L	48	0.875
+	rps4	296949	317	2	C->T	CCG->CTG	P->L	50	0.94
+	rps4	296966	334	1	C->T	CGT->TGT	R->C	52	0.75
+	rps4	296994	362	2	C->T	CCG->CTG	P->L	44	84.09%
+	rps4	297073	441	3	C->T	ATC->ATT	I->I	47	65.96%
+	rps4	297123	491	2	C->T	TCT->TTT	S->F	50	0.52
+	rps4	297141	509	2	C->T	TCA->TTA	S->L	48	89.58%
+	rps4	297502	870	3	C->T	ACC->ACT	T->T	53	75.47%
+	rps4	297556	924	3	C->T	ATC->ATT	I->I	56	16.07%
+	rps4	297576	944	2	C->T	TCG->TTG	S->L	53	30.19%
+	rps4	297587	955	1	C->T	CAT->TAT	H->Y	54	74.07%
+	rps4	297597	965	2	C->T	CCA->CTA	P->L	53	79.25%
+	rps4	297662	1030	1	C->T	CCA->TCA	P->S	44	70.45%
+	rps4	297663	1031	2	C->T	CCA->CTA	P->L	44	59.09%
+	rps4	297672	1040	2	C->T	CCT->CTT	P->L	46	67.39%
+	rps4	297677	1045	1	C->T	CGG->TGG	R->W	47	63.83%

## Sheet: Table S9
Table S9 Fragments transferred from chloroplast to mitochondria in Lotus corniculatus
Organelle	Start	End	Location	Organelle	Start	End	Location	Pident	Length	Mismatch	Gapopen	Evalue	Bitscore
Chloroplast	129833	131065	rps12(intron),rrn23	Mitochondrion	375514	374270	IGS(atp8,trnK-UUU)	96.948	1245	26	2	0	2076
Chloroplast	102292	103524	rps12(intron),rrn23	Mitochondrion	374270	375514	IGS(atp8,trnK-UUU)	96.948	1245	26	2	0	2076
Chloroplast	100984	101747	trnA-UGC(intron),trnE-UUC(intron),trnE-UUC,rps12(intron),trnA-UGC	Mitochondrion	64842	64074	IGS(trnA-UGC,trnA-UGC)	99.22	769	1	1	0	1361
Chloroplast	131610	132373	trnE-UUC(intron),trnA-UGC(intron),trnE-UUC,rps12(intron),trnA-UGC	Mitochondrion	64074	64842	trnA-UGC,trnA-UGC(intron)	99.22	769	1	1	0	1361
Chloroplast	76191	77197	rbcL	Mitochondrion	389518	388496	IGS(trnK-UUU,cox2)	84.555	1023	142	4	0	1130
Chloroplast	23716	24472	accD	Mitochondrion	137812	137088	IGS(nad3,trnN-GUU)	78.819	779	89	20	0	640
Chloroplast	100654	100994	trnE-UUC(intron)	Mitochondrion	65358	65027	IGS(trnA-UGC,ccmFn)	96.188	341	4	1	1.28e-158	561
Chloroplast	132363	132703	trnE-UUC(intron)	Mitochondrion	65027	65358	IGS(trnA-UGC,ccmFn)	96.188	341	4	1	1.28e-158	561
Chloroplast	98908	99771	rrn16	Mitochondrion	303696	302838	IGS(rrn18,rrn18)	73.107	885	191	23	2.64e-129	462
Chloroplast	133586	134449	rrn16	Mitochondrion	302838	303696	rrn18	73.107	885	191	23	2.64e-129	462
Chloroplast	62075	62711	psaA	Mitochondrion	308397	307795	IGS(trnW-CCA,trnG-GCC)	75.988	658	82	20	1.37e-126	453
Chloroplast	128262	128744	rrn23	Mitochondrion	151785	151303	IGS(rrn26,rrn26)	75	488	112	3	4.77e-88	326
Chloroplast	104613	105095	rrn23	Mitochondrion	151303	151785	rrn26	75	488	112	3	4.77e-88	326
Chloroplast	18230	18500	petG,trnW-CCA,rps12(intron)	Mitochondrion	305892	305636	IGS(trnW-CCA,trnW-CCA)	84.727	275	20	5	1.56e-81	305
Chloroplast	128890	129346	rrn23	Mitochondrion	151169	150715	IGS(rrn26,rrn26)	74.364	472	89	12	1.78e-74	281
Chloroplast	104011	104467	rrn23	Mitochondrion	150715	151169	rrn26	74.364	472	89	12	1.78e-74	281
Chloroplast	126586	126780	trnN-GUU,rps12(intron)	Mitochondrion	140220	140026	IGS(trnN-GUU,trnN-GUU)	88.205	195	23	0	1.05e-64	249
Chloroplast	106577	106771	trnN-GUU,rps12(intron)	Mitochondrion	140026	140220	trnN-GUU	88.205	195	23	0	1.05e-64	249
Chloroplast	31376	31833	atpA	Mitochondrion	14536	14079	IGS(atp1,atp1)	71.522	460	127	4	1.2e-57	225
Chloroplast	92505	92691	rps12(intron)	Mitochondrion	210272	210095	IGS(nad6,mttB)	85.561	187	18	1	5.11e-56	220
Chloroplast	140666	140852	IGS(ndhB,trnL-CAA)	Mitochondrion	210095	210272	IGS(nad6,mttB)	85.561	187	18	1	5.11e-56	220
Chloroplast	99798	100078	rrn16	Mitochondrion	302390	302112	IGS(rrn18,rrn18)	77.58	281	61	2	6.22e-55	216
Chloroplast	133279	133559	rrn16	Mitochondrion	302112	302390	rrn18	77.58	281	61	2	6.22e-55	216
Chloroplast	51210	51293	trnD-GUC,rps12(intron)	Mitochondrion	18489	18572	trnD-GUC	97.619	84	2	0	3.22e-33	143
Chloroplast	82260	82344	rps12(intron),trnH-GUG	Mitochondrion	333200	333284	trnH-GUG	96.471	85	3	0	3.93e-32	141
Chloroplast	72910	72985	rps12(intron),trnM-CAU	Mitochondrion	194699	194774	trnM-CAU	97.368	76	2	0	7.1e-29	129
Chloroplast	126686	126768	trnN-GUU,rps12(intron)	Mitochondrion	90366	90284	IGS(trnN-GUU,trnN-GUU)	93.976	83	5	0	2.48e-28	128
Chloroplast	106589	106671	trnN-GUU,rps12(intron)	Mitochondrion	90284	90366	trnN-GUU	93.976	83	5	0	2.48e-28	128
Chloroplast	129800	129999	rrn23	Mitochondrion	150129	149928	IGS(rrn26,rrn26)	74.257	202	50	2	3.02e-27	123
Chloroplast	103358	103557	rrn23	Mitochondrion	149928	150129	rrn26	74.257	202	50	2	3.02e-27	123
Chloroplast	105202	105287	rps12(intron),rrn4.5	Mitochondrion	136424	136346	IGS(nad3,trnN-GUU)	87.209	86	4	1	2.32e-22	108
Chloroplast	128070	128155	rps12(intron),rrn4.5	Mitochondrion	136346	136424	IGS(nad3,trnN-GUU)	87.209	86	4	1	2.32e-22	108
Chloroplast	136482	136672	rps12(intron),rps12	Mitochondrion	126471	126281	IGS(rps12,rps12)	70.984	193	52	2	1.78e-17	91.5
Chloroplast	96685	96875	rps12(intron),rps12	Mitochondrion	126281	126471	rps12	70.984	193	52	2	1.78e-17	91.5
Chloroplast	130436	130568	rrn23	Mitochondrion	149480	149346	IGS(rrn26,rrn26)	74.815	135	32	1	2.17e-16	88.7
Chloroplast	102789	102921	rrn23	Mitochondrion	149346	149480	rrn26	74.815	135	32	1	2.17e-16	88.7
Chloroplast	130152	130305	rrn23	Mitochondrion	149787	149633	IGS(rrn26,rrn26)	71.975	157	39	3	3.93e-13	77
Chloroplast	103052	103205	rrn23	Mitochondrion	149633	149787	rrn26	71.975	157	39	3	3.93e-13	77
Chloroplast	130750	130824	rrn23	Mitochondrion	149042	148968	IGS(rrn26,rrn26)	81.333	75	14	0	4.79e-12	73.4
Chloroplast	102533	102607	rrn23	Mitochondrion	148968	149042	rrn26	81.333	75	14	0	4.79e-12	73.4
Chloroplast	134980	135021	rps12(intron)	Mitochondrion	15936	15895	IGS(atp1,trnD-GUC)	95.238	42	2	0	2.04e-10	68
Chloroplast	98336	98377	rps12(intron)	Mitochondrion	15895	15936	IGS(atp1,trnD-GUC)	95.238	42	2	0	2.04e-10	68
Chloroplast	145420	145578	ycf2	Mitochondrion	43364	43212	IGS(atp6,nad9)	68.675	166	32	4	7.11e-10	66.2
Chloroplast	87779	87937	ycf2	Mitochondrion	43212	43364	IGS(atp6,nad9)	68.675	166	32	4	7.11e-10	66.2
Chloroplast	100125	100175	rrn16	Mitochondrion	302018	301968	IGS(rrn18,rrn18)	88.235	51	6	0	7.11e-10	66.2
Chloroplast	133182	133232	rrn16	Mitochondrion	301968	302018	rrn18	88.235	51	6	0	7.11e-10	66.2
Chloroplast	98703	98763	rrn16	Mitochondrion	303944	303884	IGS(rrn18,rrn18)	83.607	61	10	0	7.11e-10	66.2
Chloroplast	134594	134654	rrn16	Mitochondrion	303884	303944	rrn18	83.607	61	10	0	7.11e-10	66.2
Chloroplast	18030	18092	trnP-UGG	Mitochondrion	48980	48917	IGS(trnP-UGG,trnP-UGG)	82.812	64	10	1	8.66e-09	63.5
Chloroplast	108949	109037	ndhF	Mitochondrion	268143	268231	nad5	75.281	89	22	0	8.66e-09	62.6
Chloroplast	69290	69343	trnF-GAA	Mitochondrion	49312	49258	IGS(trnF-GAA,trnF-GAA)	85.455	55	7	1	3.02e-08	60.8
Chloroplast	52803	52857	rps12(intron)	Mitochondrion	18746	18800	IGS(trnD-GUC,nad4)	83.636	55	9	0	1.06e-07	59.9
Chloroplast	104023	104076	rrn23	Mitochondrion	244106	244060	IGS(nad1,rpl16)	83.333	54	2	1	1.06e-07	59.9
Chloroplast	129281	129334	rrn23	Mitochondrion	244060	244106	IGS(nad1,rpl16)	83.333	54	2	1	1.06e-07	59.9
Chloroplast	27357	27410	trnQ-UUG	Mitochondrion	326236	326183	IGS(trnQ-UUG,trnQ-UUG)	83.333	54	9	0	3.68e-07	58.1
Chloroplast	106600	106657	trnN-GUU	Mitochondrion	386816	386758	IGS(trnK-UUU,trnK-UUU)	81.356	59	10	1	4.49e-06	54.5
Chloroplast	126700	126757	trnN-GUU	Mitochondrion	386758	386816	trnK-UUU	81.356	59	10	1	4.49e-06	54.5

## Sheet: Table S10
Table S10 The collinearity proportion of the genomes of four Fabaceae species
Reference genome	Reference length	Reference homologs length	Proportion in length	Query	Query length	Query homologs length	Proportion in query
Lotus corniculatus	401301	347909	0.867	Lotus japonicus	380861	364916	0.9581
Lotus japonicus	380861	142843	0.3751	Medicago truncatula	271618	133757	0.4924
Medicago truncatula	271618	139244	0.5126	Glycine max	402558	153127	0.3804
